# Supplementary material for: Effect of elevation, season and accelerated snowmelt on biogeochemical processes during isolated conifer needle litter decomposition
Source: PeerJ. 2021 Aug 10;9:e11926. doi: 10.7717/peerj.11926 (PMC8362670; doi:10.7717/peerj.11926)
Supplement: Supplemental Information 21 [file peerj-09-11926-s021.csv]

Date	Location	Needle	DOC	TN	SUVA (L/mg-M)
6/1/17	Lower	Spruce	19.75	1.76	11.22
6/1/17	Lower	Spruce	15.26	1.49	10.24
6/1/17	Lower	Spruce	17.65	1.41	12.52
6/1/17	Lower	Spruce	21.55	1.69	12.75
6/1/17	Lower	Lodgepole	14.34	1.64	8.74
6/1/17	Lower	Lodgepole	24.87	1.22	20.39
6/1/17	Lower	Lodgepole	15.74	1.5	10.49
6/1/17	Lower	Lodgepole	18.6	1.28	14.53
6/1/17	Lower	Control	16.38	2.11	7.76
6/1/17	Lower	Control	14.89	3.9	3.82
6/1/17	Lower	Control	13.31	1.06	12.56
6/1/17	Lower	Control	17.62	1.2	14.68
6/15/17	Middle	Control	4.99	0.38	3.7
6/15/17	Middle	Control	2.91	0.18	1.8
6/15/17	Middle	Control	3.82	0.36	1.03
6/15/17	Middle	Control	3.92	0.71	1.33
6/15/17	Middle	Control	2.98	0.43	2.22
6/15/17	Middle	Control	7.43	0.65	3.19
6/15/17	Middle	Control	8.15	0.76	3.9
6/15/17	Middle	Lodgepole	3.12	0.2	2
6/15/17	Middle	Lodgepole	5.44	0.3	3.2
6/15/17	Middle	Lodgepole	3.24	0.36	2.7
6/15/17	Middle	Lodgepole	4.06	0.34	0.66
6/15/17	Middle	Lodgepole	5.61	0.45	2.45
6/15/17	Middle	Lodgepole	4.03	0.61	1.53
6/15/17	Middle	Spruce	6.23	0.46	3.7
6/15/17	Middle	Spruce	5.01	0.3	2.3
6/15/17	Middle	Spruce	7.49	0.83
6/15/17	Middle	Spruce	18.15	0.997
6/15/17	Middle	Spruce	6.28	0.49	1.38
6/15/17	Middle	Spruce	12.59	0.94	2.38
6/15/17	Middle-ES	Control	7.48	0.65	4.3
6/15/17	Middle-ES	Control	7.74	0.48	2.01
6/16/17	Middle-ES	Control	6.54	1.07	2.17
6/15/17	Middle-ES	Lodgepole	9.88	0.88	3.7
6/15/17	Middle-ES	Lodgepole	8.66	0.52	2.4
6/15/17	Middle-ES	Lodgepole	13.25	1.17	3.39
6/15/17	Middle-ES	Lodgepole	11.97	0.6	4.01
6/15/17	Middle-ES	Spruce	10.56	0.55	2.2
6/15/17	Middle-ES	Spruce	7.9	1.22	2.2
6/15/17	Middle-ES	Spruce	8.69	1.84
6/15/17	Middle-ES	Spruce	9.68	1.64	3.71
6/15/17	Middle-ES	Spruce	9.1	0.91	3.97
6/29/17	Upper	Spruce	1.88	0.17	2.4
6/29/17	Upper	Spruce	1.22	0.31	1.6
6/29/17	Upper	Spruce	4.69	0.26	0.9
6/29/17	Upper	Lodgepole	1.04	0.22	1.4
6/29/17	Upper	Lodgepole	3.34	0.19	3
6/29/17	Upper	Lodgepole	1.33	0.25	1.7
6/29/17	Upper	Control	1.33	BDL	1.5
7/9/17	Upper	Control	4.274	0.4131	0.34
7/9/17	Upper	Control	4.626	0.31
7/9/17	Upper	Control	2.089	0.2159	0
7/9/17	Upper	Control	1.903	0.3492	0.22
7/9/17	Upper	Spruce	5.788	0	1.33
7/9/17	Upper	Spruce	2.351	0.1567	0.56
7/9/17	Upper	Spruce	3.485	1.416	0.34
7/9/17	Upper	Lodgepole	6.141	1.115	0.27
7/9/17	Upper	Lodgepole	5.376	0.8189	1.27
7/9/17	Upper	Lodgepole	1.753	0.1286	0.06
8/5/17	Upper	Control	2.617	0.2386	1.06
8/5/17	Upper	Control	2.75	0.1954	0.16
8/5/17	Upper	Control	2.551	0.2115	0.44
8/5/17	Upper	Spruce	3.723	1.591	1.21
8/5/17	Upper	Spruce	2.299	0.1439	0.79
8/5/17	Upper	Spruce	4.276	0.6123	0.56
8/5/17	Upper	Lodgepole	3.586	0.5593	1.07
8/5/17	Upper	Lodgepole	4.212	0.267	1.3
8/5/17	Upper	Lodgepole	4.464	1.033	0.38
10/13/17	Middle	Lodgepole	7.97	0.319	1.3
10/13/17	Middle	Lodgepole	16.28	0.885	2
10/13/17	Middle	Lodgepole	12.63	0.694	1.4
10/13/17	Middle	Lodgepole	12.72	0.605	2.4
10/13/17	Middle	Control	13.74	0.706	2.5
10/13/17	Middle	Control	11.8	0.689	1.3
10/13/17	Middle	Control	9.82	0.639	1.8
10/13/17	Middle	Spruce	7.89	0.51	1
10/13/17	Middle	Spruce	17.5	0.776	3
10/13/17	Middle	Spruce	19.42	1.081	2.3
10/13/17	Middle-ES	Spruce	21.1	0.927	1.6
10/13/17	Middle-ES	Spruce	19.71	1.043	2.6
10/13/17	Middle-ES	Lodgepole	18.15	1.05	2.8
10/13/17	Middle-ES	Lodgepole	25.41	1.094	2.9
10/13/17	Middle-ES	Lodgepole	19.26	0.714	2.8
10/13/17	Middle-ES	Lodgepole	9.66	0.503	3
10/13/17	Middle-ES	Control	8.17	2.238	1.5
10/13/17	Middle-ES	Control	13.97	0.846	1.5
10/13/17	Middle-ES	Control	10.09	0.63	1.7
5/26/18	Middle-ES	Control	16.3	1.2	6
5/26/18	Middle-ES	Control	16.9	0.6	3
5/26/18	Middle-ES	Control	15.8	0.9	4.8
5/26/18	Middle-ES	Spruce	11.4	0.6	3.4
5/26/18	Middle-ES	Spruce	9.1	0	3.6
5/26/18	Middle-ES	Spruce	20.2	0.6	1.4
5/26/18	Middle-ES	Lodgepole	16.4	0.9	3.3
5/26/18	Middle-ES	Lodgepole	16.2	0	0
5/26/18	Middle-ES	Lodgepole	35.2	0	43.6
5/26/18	Middle	Lodgepole	6.6	0	4.5
5/26/18	Middle	Lodgepole	8.8	0.6	2.8
5/26/18	Middle	Lodgepole	12.9	0.6	3.3
5/26/18	Middle	Lodgepole	14.5	0	3.3
5/26/18	Middle	Lodgepole	8.8	0.5	3.3
5/26/18	Middle	Spruce	9.6	0	3.5
5/26/18	Middle	Spruce	6.4	0	2.5
5/26/18	Middle	Spruce	13.5	0	5.1
5/26/18	Middle	Spruce	5.9	0	2.7
5/26/18	Middle	Spruce	8.4	0	3.7
5/26/18	Middle	Spruce	12.6	0	45.6
5/26/18	Middle	Control	3.9	0	3.1
5/26/18	Middle	Control	5.7	0	3.9
5/26/18	Middle	Control	8.7	0	4.6
5/26/18	Middle	Control	5.6	0	-
5/26/18	Middle	Control	5.8	0	3.3
5/26/18	Middle	Control	8.2	0	4.2
10/26/18	Middle-ES	Spruce	16.8	0.7
10/26/18	Middle-ES	Spruce	19.6	1.2	2.5
10/26/18	Middle-ES	Spruce	16	0.8	3
10/26/18	Middle-ES	Control	19.1	1.6	0.4
10/26/18	Middle-ES	Control	9.5	3.9	0.2
10/26/18	Middle-ES	Control	5.4	20.5	2.4
10/26/18	Middle-ES	Lodgepole	40.3	1.6	3.2
10/26/18	Middle-ES	Lodgepole	22.7	1	3.2
10/26/18	Middle-ES	Lodgepole	37	1.8	3.5
10/26/18	Middle	Spruce	16.5	1.2	2.4
10/26/18	Middle	Spruce	15	0.9	3
10/26/18	Middle	Spruce	10.8	0.6	1.7
10/26/18	Middle	Lodgepole	14.1	0.7	5.3
10/26/18	Middle	Lodgepole	12.7	0.7
10/26/18	Middle	Lodgepole	23.5	0.9	3.3
10/26/18	Middle	Control	12.99	0.96
6/1/19	Lower	Control	16.01	2.84	4.24
6/1/19	Lower	Control	14.75	3.63	4.63
6/1/19	Lower	Control	12.89	1.04	4.79
6/1/19	Lower	Lodgepole	14.18	0.95	4.53
6/1/19	Lower	Lodgepole	16.5	1.23	3.92
6/1/19	Lower	Lodgepole	15.62	3.93	4.5
6/1/19	Lower	Spruce	11.82	0.86	4.29
6/1/19	Lower	Spruce	15.77	1.11	4.31
6/1/19	Lower	Spruce	16.78	1.1	4.68
6/26/19	Middle	Spruce	5.39	0.25	3.87
6/26/19	Middle	Spruce	8.23	0.46	4.13
6/26/19	Middle	Spruce	14.33	0.51	1.97
6/26/19	Middle	Lodgepole	14.57	0.66	3.3
6/26/19	Middle	Lodgepole	8.77	0.44	6.6
6/26/19	Middle	Control	8.12	0.87	2.42
6/26/19	Middle	Control	4.47	0.39	2.9
6/26/19	Middle	Control	11.68	0.46	2.29
6/26/19	Middle-ES	Spruce	10.38	0.45	4.25
6/26/19	Middle-ES	Spruce	7.55	0.4	3.53
6/26/19	Middle-ES	Spruce	6.93	0.32	3.63
6/26/19	Middle-ES	Lodgepole	23.16	1.06	4.48
6/26/19	Middle-ES	Lodgepole	18.89	0.63	4.24
6/26/19	Middle-ES	Lodgepole	22.79	0.84	4.49
6/26/19	Middle-ES	Control	7.45	0.45	3.24
6/26/19	Middle-ES	Control	14.36	0.75	0
