# Supplementary material for: Effect of elevation, season and accelerated snowmelt on biogeochemical processes during isolated conifer needle litter decomposition
Source: PeerJ. 2021 Aug 10;9:e11926. doi: 10.7717/peerj.11926 (PMC8362670; doi:10.7717/peerj.11926)
Supplement: Supplemental Information 23 [file peerj-09-11926-s023.csv]

Date	Location	SoilTemperature_Celsius	SoilMoisture_Fraction	Precipitation
8/2/17	Middle	14.7	19.4	27
10/14/17	Middle	5.1	22	35
5/27/18	Middle	12.2	19	31
7/19/18	Middle	19.2	10.8	37
10/25/18	Middle	3.8	22.7	62
6/26/19	Middle	11.8	22.4	40
9/20/19	Middle	11.7	7.1	6
8/2/17	Lower	14.5	15.7	27
10/14/17	Lower	0.9	20.5	35
5/27/18	Lower	12.5	15.8	31
7/19/18	Lower	16.4	9.9	37
10/25/18	Lower	1.9	22.1	62
5/31/19	Lower	8.5	23.6	77
9/20/19	Lower	9.9	9.9	6
