# Supplementary material for: Effect of elevation, season and accelerated snowmelt on biogeochemical processes during isolated conifer needle litter decomposition
Source: PeerJ. 2021 Aug 10;9:e11926. doi: 10.7717/peerj.11926 (PMC8362670; doi:10.7717/peerj.11926)
Supplement: Supplemental Information 24 [file peerj-09-11926-s024.csv]

Sample ID	Location	Needle	Wet Fraction	DOC mg/L	mg/kg DOC	TN mg/L	mg/kg TN	NO2 (mg/L)	mg/kg NO2-N	NH4 (mg/L)	mg/kg NH4-N	mg/L NO3-N	mg/kg NO3-N	TON-N mg/kg	UV254	SUVA (kg/mg-M)	pH
LM.C	Lower	Control	0.18	23.4	128.9	7.01	38.6	0.03	0.19	0.46	2.53	5.78	31.84	4.06	0.16	4.06	5.58
LM.C	Lower	Control	0.19	24.75	137.7	5.44	30.3	0.03	0.18	0.3	1.66	4.17	23.21	5.22	1.25	24.05	5.89
LM.C	Lower	Control	0.2	20.41	115.4	5.64	31.9	0.11	0.65	0.19	1.06	4.9	27.71	2.46	0.82	33.53	5.66
LM.G	Lower	Spruce	0.18	38.58	210.9	8.43	46.1	0.18	0.99	0.17	0.94	7.62	41.65	2.53	0.02	0.94	6.02
LM.G	Lower	Spruce	0.13	29.97	155.6	3.83	19.9	0.03	0.14	0.06	0.31	2.84	14.75	4.66	-	-	6.23
LM.L.	Lower	Lodgepole	0.17	31.19	169.4	5.25	28.5	0.08	0.41	0.1	0.53	4.3	23.35	4.19	0.02	0.59	5.9
LM.L	Lower	Lodgepole	0.14	36.16	189.4	2.96	15.5	0.02	0.1	0.1	0.52	1.53	8.01	6.88	0.02	0.35	5.98
LM.L	Lower	Lodgepole	0.13	29.71	153.6	5.12	26.5	0.02	0.12	0.11	0.55	4.39	22.7	3.1	1.01	32.54	-
LS.C	Middle	Control	0.16	5.08	27.1	0.95	5.1	0.02	0.12	0.02	0.12	0.55	2.92	1.89	0.52	19.9	5.73
LS.C	Middle	Control	0.15	6.97	36.7	1.18	6.2	0.01	0.07	0.09	0.47	0.55	2.9	2.8	1.79	77.94	4.9
LS.C	Middle	Control	0.16	3.97	21.2	0.99	5.3	0.01	0.07	0.05	0.29	0.63	3.36	1.54	0.17	8.14	5.88
LS.G	Middle	Spruce	0.12	9.69	49.6	0.78	4	0.01	0.07	0.05	0.24	0.27	1.38	2.32	0.79	21.85	5.87
LS.G	Middle	Spruce	0.15	8.71	45.9	1.48	7.8	0.01	0.04	0.08	0.42	0.92	4.84	2.48	0.42	15.51	5.66
LS.G	Middle	Spruce	0.14	20.49	107.2	3.89	20.3	0.01	0.04	0.24	1.28	2.29	11.96	7.07	1.17	38.94	5.74
LS.L	Middle	Lodgepole	0.06	16.9	81.1	0.8	3.8	0.02	0.09	0.06	0.31	0.2	0.98	2.46	0.11	5.25	5.99
LS.L	Middle	Lodgepole	0.13	20.19	104.2	1.46	7.5	0	0.02	0.05	0.28	0.49	2.54	4.7	0.03	0.95	6.07
LS.L	Middle	Lodgepole	0.14	30.68	160	1.74	9.1	0.01	0.03	0.06	0.33	0.37	1.93	6.81	0.55	34.94	6.1
LS.C.SM	Middle-ES	Control	0.16	5.74	30.7	0.99	5.3	0.03	0.14	0.11	0.48	0.46	2.05	2.62	1.31	72.53	5.48
LS.C.SM	Middle-ES	Control	0.15	5.62	29.8	1.14	6.1	0.04	0.2	0.14	0.74	0.53	2.83	2.3	1.81	147.03	5.53
LS.C.SM	Middle-ES	Control	0.17	6.5	35.1	1.47	7.9	0.04	0.2	0.1	0.54	0.94	5.08	2.12	0.06	2.52	5.24
LS.G.SM	Middle-ES	Spruce	0.14	10.63	55.4	1.13	5.9	0.02	0.1	0.05	0.28	0.66	3.44	2.07	0.17	12.87	5.09
LS.G.SM	Middle-ES	Spruce	0.15	11.32	59.8	0.93	4.9	0.02	0.09	0.03	0.16	0.38	2	2.66	0.36	19.57	5.19
LS.G.SM	Middle-ES	Spruce	0.16	8.56	45.9	0.61	3.3	0.02	0.1	0.11	0.57	0.19	1.03	1.59	1.14	-237.81	5.01
LS.L.SM	Middle-ES	Lodgepole	0.13	20.62	106.2	0.85	4.4	0.01	0.06	0.02	0.13	0.11	0.56	3.63	0.88	-86.13	5.6
LS.L.SM	Middle-ES	Lodgepole	0.12	17.48	89.6	0.65	3.4	0.01	0.04	0.06	0.31	0.06	0.32	2.69	0.27	15.64	5.44
LS.L.SM	Middle-ES	Lodgepole	0.1	16.88	84.7	0.78	3.9	0.01	0.04	0.02	0.1	0.15	0.74	3.02	0.36	29.53	5.34
US.C	Upper	Control	0.23	5.51	32.1	1.13	6.6	0.02	0.12	0.23	1.34	0.56	3.28	1.81	0.17	7.38	5.7
US.C	Upper	Control	0.23	4.62	26.9	1.43	8.4	0.02	0.13	0.24	1.41	0.96	5.57	1.23	0.16	6.46	5.76
US.C	Upper	Control	0.22	6.86	39.7	1.45	8.4	0.03	0.17	0.15	0.89	0.86	4.99	2.34	0.42	6.01	5.6
US.G	Upper	Spruce	0.22	12.72	73.2	1.89	10.9	0.01	0.06	0.02	0.13	2.03	11.7	-1.02	0.32	16.8	5.71
US.G.	Upper	Spruce	0.2	7.6	42.6	1.96	11	0.01	0.07	0.03	0.15	1.61	9.02	1.75	0.03	0.92	5.96
US.G	Upper	Spruce	0.18	9.21	50.8	0.97	5.3	0.01	0.07	0.03	0.15	0.7	3.88	1.23	0.35	22.95	5.65
US.L	Upper	Lodgepole	0.13	13.11	67.8	1.38	7.1	0.01	0.05	0.02	0.08	1.09	5.66	1.35	0.15	5.98	5.54
US.L	Upper	Lodgepole	0.12	20.63	105.9	1.26	6.5	0	0.02	0.01	0.07	0.89	4.57	1.82	0.03	0.6	5.61
US.L	Upper	Lodgepole	0.16	19.31	103.7	6.26	33.6	0.01	0.05	0.09	0.51	6.24	33.52	-0.48	0.1	1.5	5.59
